# Supplementary material for: Pneumococcal BgaA Promotes Host Organ Bleeding and Coagulation in a Mouse Sepsis Model
Source: Front Cell Infect Microbiol. 2022 Jul 1;12:844000. doi: 10.3389/fcimb.2022.844000 (PMC9284207; doi:10.3389/fcimb.2022.844000)
Supplement: Supplementary file 1 [file DataSheet_1.zip]

Archive with 5 entries (4 files):
- Supplements/
- Supplements/Supplementary Data 2.XLSX
- Supplements/Supplementary Data 3.XLSX
- Supplements/Supplementary information.PDF
- Supplements/Supplementary Data 1.XLSX
