# Supplementary material for: Pneumococcal BgaA Promotes Host Organ Bleeding and Coagulation in a Mouse Sepsis Model
Source: Front Cell Infect Microbiol. 2022 Jul 1;12:844000. doi: 10.3389/fcimb.2022.844000 (PMC9284207; doi:10.3389/fcimb.2022.844000)
Supplement: Supplementary file 1 [file DataSheet_1.zip › Supplements/Supplementary Data 2.XLSX]

## Sheet: Bacterial burden at 24 h Exp 1
Supplementary Data 2	Bacterial burden in mouse at 24 h
	WT	ΔbgaA
Original inoculum (CFU)	4.0 × 105	16.0 × 105
Blood (CFU/mL)	500	500
	4500	500
	1000	1500
Brain (CFU/g)	0	0
	0	6759.8
	0	4100.88
Lung (CFU/g)	0	0
	0	0
	0	0
Liver (CFU/g)	0	415.179
	0	0
	0	0
Spleen (CFU/g)	2379.82	2469.14
	2693.97	3048.78
	0	6602.11
Kidney (CFU/g)	0	17388.6
	6640.11	0
	0	0

## Sheet: Bacterial burden at 24 h Exp 2
Supplementary Data 2	Bacterial burden in mouse at 24 h
	WT	ΔbgaA
Original inoculum (CFU)	6.8 × 106	7.1 × 106
Blood (CFU/mL)	4800	0
	310000	28500
	17500	1300
Brain (CFU/g)	5574.14	0
	270214	711927
	10013.4	33193.2
Lung (CFU/g)	0	0
	51200	4327.13
	0	2851.44
Liver (CFU/g)	2072.11	0
	7073.31	12710.7
	9051.26	2088.38
Spleen (CFU/g)	21902.4	0
	669895	242443
	70153.1	9794.32
Kidney (CFU/g)	85729.4	0
	1510772	100020
	5357.62	23364.5

## Sheet: Bacterial burden at 24 h Exp 3
Supplementary Data 2	Bacterial burden in mouse at 24 h
	WT	ΔbgaA
Original inoculum (CFU)	4.3 × 105	16.5 × 105
Blood (CFU/mL)	0	2000
	0	360000
	0	1000
	4650000	0
	180000	0
	44000	0
		1000
Brain (CFU/g)	0	0
	0	168295
	0	0
	50163.6	0
	2140.87	0
	552429	0
		0
Lung (CFU/g)	0	0
	0	117581
	0	0
	418948	0
	158289	70763.5
	1455256	0
		0
Liver (CFU/g)	0	0
	0	23423
	0	2962.09
	34547.2	10668.6
	33505.6	48003.8
	13573.5	1349.29
		0
Spleen (CFU/g)	0	0
	0	287786
	0	0
	1734104	694239
	356725	0
	80763.6	0
		0
Kidney (CFU/g)	0	42881.7
	0	85448.6
	0	49399.2
	685756	300436
	20248.8	67867.4
	108992	3832.4
		52558.8

## Sheet: Bacterial burden at 24 h Exp 4
Supplementary Data 2	Bacterial burden in mouse at 24 h
	WT	ΔbgaA
Original inoculum (CFU)	3.9 × 106	5.4 × 106
Blood (CFU/mL)	37500	275000
	20000	13500
	4700000	40500
	40500	4050000
	0	10000
	45000	180000
	15000
Brain (CFU/g)	790246	151778
	1073.88	0
	357070	5609.15
	306295	11160.7
	0	67609.1
	91363.9	16046.2
	16570.9
Lung (CFU/g)	171474	46146.8
	83368.1	1092.42
	339971	1151.28
	19219569	243264
	0	2378.69
	2114.16	1213.3
	7302.82
Liver (CFU/g)	3514.01	16022.9
	3568.24	409.601
	157092	8359
	8142.62	135751
	0	415.8
	5781.38	18398.8
	892.618
Spleen (CFU/g)	28922.6	727412
	24767.8	10095.9
	359195	65902.6
	69808	676014
	0	16744.8
	98167.5	293738
	45317.2
Kidney (CFU/g)	234742	475932
	324109	7894.74
	287522	45525.5
	136314	479233
	0	26195.9
	617616	93149
	0

## Sheet: Bacterial burden at 36 h Exp 1
Supplementary Data 2	Bacterial burden in mouse at 36 h
	WT	ΔbgaA
Original inoculum (CFU)	2.7 × 106	2.7 × 106
Blood (CFU/mL)	9100000	285000000
	6850000	165000
	1050000	190000
Brain (CFU/g)	2135.7	375134
	15677.3	83.022
	1141.94	3469.96
Lung (CFU/g)	603546	2.42131e+07
	1.47822e+06	8014.1
	75057.7	31458.2
Liver (CFU/g)	166694	3.21331e+07
	278574	10969.9
	45829.5	8647.8
Spleen (CFU/g)	2.38386e+06	3.40026e+07
	3.15761e+06	269560
	917686	236018
Kidney (CFU/g)	1.14776e+06	1.77735e+07
	1.01874e+06	28232.6
	9433.96	305773

## Sheet: Bacterial burden at 36 h Exp 2
Supplementary Data 2	Bacterial burden in mouse at 36 h
	WT	ΔbgaA
Original inoculum (CFU)	1.0 × 106	1.6 × 106
Blood (CFU/mL)	11000000	325000
	9500	9000000
	46000000	37500000
	380000000	100000
	1950000000	40500000
	2000	135000
	30500000	0
	665000	150000
		0
Brain (CFU/g)	15666.4	6537.69
	11.1037	37377.2
	4669.3	55860.2
	4103.24	1420.59
	61431	24758.3
	0	76.5195
	2274.29	9137.93
	2576.59	588.235
		0
Lung (CFU/g)	3.50946e+06	0
	0	1.03073e+06
	89835729	3723404255
	748736	96627.9
	154718927	6.26151e+06
	0	15657.6
	4603293413	0
	666450	129474
		0
Liver (CFU/g)	4876649455	4951.83
	159800	1909368635
	1.91718e+06	4.31593e+06
	351909	6423.98
	399543	3.6927e+07
	0	2752.8
	19553.3	0
	966438	7052.74
		0
Spleen (CFU/g)	4055496265	26404.2
	75214.9	1.32626e+06
	805970	547945
	411985019	90909.1
	9.32755e+06	1.48871e+06
	0	81477.5
	100806	4321.52
	4.05941e+06	19223.4
		4248.09
Kidney (CFU/g)	152641879	90036
	5349.5	413603
	557917	339340
	6.37584e+06	19762.8
	8.91356e+07	3.0843e+07
	15831.1	10612.9
	98664.2	0
	75968.6	16021.7
		0

## Sheet: Bacterial burden at 36 h Exp 3
Supplementary Data 2	Bacterial burden in mouse at 36 h
	WT	ΔbgaA
Original inoculum (CFU)	1.6 × 106	1.7 × 106
Blood (CFU/mL)	500	14500
	2300000	215000
	70000	20000
	725000000	48500
	26500000	525000
	500	185000
	1000	0
	70000	1000
		115000
Brain (CFU/g)	0	137916
	8889.77	740.741
	486.258	58.4385
	83955.2	155.699
	111068	51972.6
	0	158.73
	104.581	0
	252.791	43.1872
		11.4732
Lung (CFU/g)	0	3704.62
	2.97855e+07	97309.7
	5562.97	0
	7.30816e+06	931677
	1.02221e+07	161243
	11505.6	41862.9
	1249.38	0
	5396.65	0
		127358
Liver (CFU/g)	0	0
	384755	18307.2
	1795.82	865.876
	5.16416e+07	4811.48
	1.89445e+06	100533263
	4906.33	4811.06
	2005.62	0
	2263.67	1716.15
		2010.78
Spleen (CFU/g)	0	23680.6
	1.90114e+07	429738
	62158.1	67778.9
	192678227	446144
	3.78127e+07	234922861
	0	201962
	0	0
	17057.6	0
		143469
Kidney (CFU/g)	117881	38616.5
	4.19385e+06	2.2646e+06
	8734.71	5646.53
	113110540	2754.06
	6.14934e+07	71651902
	4452.36	5773.67
	9987.52	0
	6587.62	0
		154799

## Sheet: Bacterial burden at 36 h Exp 4
Supplementary Data 2	Bacterial burden in mouse at 36 h
	WT	ΔbgaA
Original inoculum (CFU)	4.5 × 105	8.8 × 105
Blood (CFU/mL)	1500	60000000
	16000000	18500000
	39500	0
	0	35500000
	1200000	160000000
	0	0
	9000	0
	23000	225000000
	90000
Brain (CFU/g)	2576.79	4438.53
	463.918	36419.4
	9.54745	354.54
	28328.6	19161.2
	64.53	0
	332.46	22271.7
	0	78.3348
	0	11.6387
	56.2556
Lung (CFU/g)	10509.7	1.78461e+06
	0	0
	1.02754e+06	0
	35979.1	5.61798e+06
	1088.38	0
	831.739	0
	0	8051.53
	17985.6	0
	13864.8
Liver (CFU/g)	2028.23	1.69069e+06
	2208.09	2.13926e+06
	819.874	356742
	411.421	8.39965e+06
	409.903	0
	1931.99	829.394
	0	2172.4
	0	18170.3
	13873.5
Spleen (CFU/g)	79584.8	1.01752e+07
	0	1.16906e+07
	0	1.14754e+06
	30211.5	5.49451e+07
	13185.7	0
	8695.65	11474.5
	0	10106.1
	0	3067.48
	0
Kidney (CFU/g)	4966.48	1.4549e+07
	15388.9	2.91952e+07
	14573.7	231125
	70067.3	6.71704e+06
	1974.72	50000
	3478.66	2406.16
	0	162989
	0	0
	35008.8
