# Supplementary material for: Pneumococcal BgaA Promotes Host Organ Bleeding and Coagulation in a Mouse Sepsis Model
Source: Front Cell Infect Microbiol. 2022 Jul 1;12:844000. doi: 10.3389/fcimb.2022.844000 (PMC9284207; doi:10.3389/fcimb.2022.844000)
Supplement: Supplementary file 1 [file DataSheet_1.zip › Supplements/Supplementary Data 3.XLSX]

## Sheet: Fib Experiment 1
Supplementary Data 3
	PBS	WT	ΔbgaA
Fibrinogen (mg/dL)	241.609	737.91	727.288
	180.787	1156.69	552.152
	147.573	716.818	521.038
	203.024	853.054	1123.63
	332.394	853.054	944.185
	318.245	568.398

## Sheet: Fib Experiment 2
Supplementary Data 3
	PBS	WT	ΔbgaA
Fibrinogen (mg/dL)	313.664	1190.73	419.189
	137.253	1156.69	611.138
	263.571	770.718	295.989
		1190.73	647.632
		1190.73	706.5
		1000.57	770.718

## Sheet: Fib Experiment 3
Supplementary Data 3
	PBS	WT	ΔbgaA
Fibrinogen (mg/dL)	259.777	1123.63	1173.59
	108.834	1173.59	638.309
	450.709	759.623	781.975
	191.583	1107.46	528.648
	275.289	1091.52	576.7
	38.8739	620.064	903.994
	110.423

## Sheet: PT Experiment 1
Supplementary Data 3
	PBS	WT	ΔbgaA
Prothrombin time (sec)	8.6	8.8	9.5
	8.5	10	9.4
	8.1	9.6	8.8
	8.5	9.5	8.7
	8.9	9.6	9.3
	9.7	6.7	7.4

## Sheet: PT Experiment 2
Supplementary Data 3
	PBS	WT	ΔbgaA
Prothrombin time (sec)	8.2	9.3	8.2
	8.5	9.9	8.4
	7.9	10.1	8.7
		8.3	8.4
		8	9.5
		7.6	9.3

## Sheet: PT Experiment 3
Supplementary Data 3
	PBS	WT	ΔbgaA
Fibrinogen (mg/dL)	9.8	5	9.6
	10.3	4.7	10.3
	10.1	7.7	9.7
	9.3	5.1	10.3
	9.9	5.2	9.3
	9.5	9.1	9.1
	9.3
