# Supplementary material for: Pneumococcal BgaA Promotes Host Organ Bleeding and Coagulation in a Mouse Sepsis Model
Source: Front Cell Infect Microbiol. 2022 Jul 1;12:844000. doi: 10.3389/fcimb.2022.844000 (PMC9284207; doi:10.3389/fcimb.2022.844000)
Supplement: Supplementary file 1 [file DataSheet_1.zip › Supplements/Supplementary Data 1.XLSX]

## Sheet: A549 Experiment 1
Supplementary Data 1	A549 association assay
	WT	ΔbgaA
Original inoculum (CFU)	6.8 × 106	7.1 × 106
Association rate (%)	2.28851	1.34434
	1.89242	1.59906
	1.73105	1.58491
	1.68704	1.51415
	1.58435	1.5283
	1.59902	1.48585

## Sheet: A549 Experiment 2
Supplementary Data 1	A549 association assay
	WT	ΔbgaA
Original inoculum (CFU)	4.4 × 107	6.0 × 107
Association rate (%)	1.64662	1.92201
	1.3985	1.85515
	1.55639	1.25348
	1.33083	0.7688
	1.44361	0.65181
	2.34586	0.61838

## Sheet: A549 Experiment 3
Supplementary Data 1	A549 association assay
	WT	ΔbgaA
Original inoculum (CFU)	2.6 × 106	4.4 × 106
Association rate (%)	5.60784	1.80916
	5.05882	1.28244
	5.13725	2.24427
	4.7451	1.64885
	5.21569	1.55725
	4.03922	1.99237

## Sheet: A549 Experiment 4
Supplementary Data 1	A549 association assay
	WT	ΔbgaA
Original inoculum (CFU)	2.6 × 106	4.4 × 106
Association rate (%)	4.98039	0.22901
	5.21569	1.58015
	5.01961	1.80916
	3.96078	1.14504
	5.29412	1.19084
	5.21569	1.62595

## Sheet: hBMEC Experiment 1
Supplementary Data 1	hBMEC association assay
	WT	ΔbgaA
Original inoculum (CFU)	1.7 × 107	2.8 × 107
Plate 1 Association rate (%)	4.44	1.46429
	6.6	1.5
	6.9	0.28571
	5.22	1.35714
	5.04	1.39286
	5.88	1.25
Plate 2 Association rate (%)	6.36	1.57143
	6.9	1.32143
	7.08	1.89286
	5.16	1.10714
	5.82	1.10714
	6.06	1.71429

## Sheet: hBMEC Experiment 2
Supplementary Data 1	hBMEC association assay
	WT	ΔbgaA
Original inoculum (CFU)	2.2 × 107	4.1 × 107
Association rate (%)	2.18182	1.00408
	2.90909	1.02857
	3.5	0.19592
	3.13636	0.93061
	2.68182	0.9551
	2.81818	0.85714

## Sheet: hBMEC Experiment 3
Supplementary Data 1	hBMEC association assay
	WT	ΔbgaA
Original inoculum (CFU)	3.3 × 107	5.1 × 107
Association rate (%)	4	1.36364
	4.21212	1.38312
	2.42424	1.24675
	2.57576	1.32468
	2.45455	1.65584
	3.63636	0.50649

## Sheet: Human blood Experiment 1
Supplementary Data 1	Growth index in human blood
	WT	ΔbgaA
Original inoculum (CFU)	1.0 × 104	0.9 × 104
Growth index at 1 h	0.310178	0.151351
	0.319871	0.0756757
	0.12601	0.108108
	0.155089	0.27027
	0.523425	0.216216
	0.426494	0.259459
Growth index at 2 h	1.1147	1.24324
	1.17286	1.26486
	0.92084	1.25405
	1.2601	0.756757
	1.26979	0.810811
	1.30856	0.875676
Growth index at 3 h	1.40549	1.56757
	1.89015	1.49189
	2.03554	1.24324
	2.21002	1.13514
	2.27787	1.35135
	2.40388	1.30811

## Sheet: Human blood Experiment 2
Supplementary Data 1	Growth index in human blood
	WT	ΔbgaA
Original inoculum (CFU)	1.2 × 104	1.1 × 104
Growth index at 1 h	0.690042	0.491499
	0.639551	0.398764
	0.488079	0.315301
	1.53156	0.463679
	1.41374	0.630603
	1.19495	0.565688
Growth index at 2 h	0.269285	0.361669
	0.597475	0.343122
	0.546985	0.194745
	0.218794	0.380216
	0.29453	0.417311
	0.29453	0.194745
Growth index at 3 h	1.05189	0.352396
	1.25386	0.241113
	1.06872	0.315301
	1.40533	0.482226
	1.53997	0.51932
	1.37167	0.278207

## Sheet: Human blood Experiment 3
Supplementary Data 1	Growth index in human blood
	WT	ΔbgaA
Original inoculum (CFU)	1.3 × 104	1.3 × 104
Growth index at 1 h	0.953342	0.981818
	1.06683	0.763636
	0.968474	0.67013
	0.998739	0.716883
	1.11223	0.709091
	0.945776	0.67013
Growth index at 2 h	0.733922	0.771429
	0.953342	0.654545
	0.87768	0.701299
	1.02144	0.794805
	0.938209	0.787013
	0.892812	0.693506
Growth index at 3 h	0.983607	0.436364
	1.08953	0.545455
	1.0744	0.638961
	1.26356	0.475325
	0.87768	0.280519
	1.02144	0.436364

[truncated: 7 more sheets: Human blood Experiment 4, Human PMN Experiment 1, Human PMN Experiment 2, Human PMN Experiment 3, Mouse blood Experiment 1, Mouse blood Experiment 2, Mouse blood Experiment 3]
